# Supplementary material for: Preclinical Evaluation of Nitroxide-Functionalised Ciprofloxacin as a Novel Antibiofilm Drug Hybrid for Urinary Tract Infections
Source: Antibiotics (Basel). 2023 Sep 22;12(10):1479. doi: 10.3390/antibiotics12101479 (PMC10604439; doi:10.3390/antibiotics12101479)
Supplement: Supplementary file 1 [file antibiotics-12-01479-s001.zip]

Archive with 1 entries (1 files):
- antibiotics-2609680-supplementary.pdf
